# Supplementary material for: Race and Outcomes to [177Lu]Lu-PSMA-617 in Advanced Prostate Cancer
Source: Cancers (Basel). 2025 Jun 12;17(12):1960. doi: 10.3390/cancers17121960 (PMC12191161; doi:10.3390/cancers17121960)
Supplement: Supplementary file 1 [file cancers-17-01960-s001.zip]

Archive with 1 entries (1 files):
- cancers-3645101-supplementary.pdf
